# Supplementary material for: Perceptions of hospital staff on the performance of Quality Improvement teams in the regional referral hospitals in Tanzania: A cross sectional study
Source: PLoS One. 2021 Feb 16;16(2):e0246927. doi: 10.1371/journal.pone.0246927 (PMC7886151; doi:10.1371/journal.pone.0246927)
Supplement: S1 Data — (XLSX) [file pone.0246927.s001.xlsx]

## Sheet: Sheet1
	DEMOGRAPHIC CHARATERISTICS						ITEMS USED TO ASSESS PERCEPTIONS
	Name of hospital (1=Tanga, 2=Singida, 3=Mbeya, 4= Sekou-Toure)	Gender (1=Female, 0=Male	Age Group (1=More than 35 years, 0 =Less than 35 years)	Education (1= Post secondary [university/college], 0= secondary education)	Proffesional category (1= Clinical services, 0= Non-clinical services)	Length of service (1= Less than 10 years, 0= More than 10 years)	Team conducts QI trainings effectively (1=Yes, 0=No)	I have been inadequately involved in implementing QI activities (1= Yes, 0=No)	QI teams have been supportive to hospital staff (1=Yes, 0=No)	Staff are less involved in conducting internal assessments(1=Yes, 2=No)	QI plans inadequately shared with staff (1=Yes, 0=No)	Team performance is satisfactory (1=Yes, 0=No)	Long patient waiting times is still a challenge (1=Yes, 0=No)	Team improved the overall hospital cleanliness (1=Yes, 0=No)
	1	1	1	1	1	0	0	1	0	1	1	0	1	0
	1	1	1	1	0	1	1	1	1	0	1	1	1	1
	1	0	1	1	1	0	1	0	1	0	0	1	0	1
	2	1	1	1	1	1	1	0	1	1	1	1	0	1
	2	0	1	1	0	1	0	1	0	1	1	0	0	0
	4	1	1	1	0	1	1	1	0	1	1	0	0	1
	1	1	1	1	0	0	1	1	1	0	0	1	1	1
	2	0	0	1	1	1	0	1	0	1	1	0	1	0
	3	0	1	1	0	0	0	1	1	1	1	1	0	0
	3	0	1	1	1	1	0	1	1	1	1	1	0	0
	3	0	1	1	0	1	0	1	1	1	1	0	0	1
	3	0	1	1	0	1	0	1	1	1	1	1	0	0
	3	0	1	1	0	0	0	1	0	1	1	1	0	0
	3	0	0	1	0	1	1	1	1	1	1	1	0	0
	3	0	1	1	0	1	1	1	1	1	1	1	0	0
	3	0	1	1	0	1	0	1	1	1	1	0	0	0
	3	0	0	1	0	1	0	1	1	1	1	1	0	0
	4	0	1	1	1	1	1	0	0	1	1	1	1	0
	4	0	1	1	0	1	1	1	0	1	1	1	0	0
	1	1	1	1	0	0	1	0	1	1	0	1	0	1
	1	0	1	1	1	1	1	1	0	0	1	0	0	1
	1	0	0	1	0	1	1	0	1	0	0	1	1	1
	1	0	1	1	1	1	1	1	1	0	1	1	0	1
	1	0	0	1	0	1	1	1	0	0	1	1	1	0
	1	1	0	1	1	1	0	1	0	1	1	1	0	1
	1	1	1	1	1	1	1	0	1	0	1	0	1	1
	1	0	0	1	1	1	1	1	0	1	1	0	0	1
	1	1	1	1	1	0	1	1	1	0	0	1	0	1
	1	1	1	1	1	0	1	1	1	0	1	1	1	0
	1	0	0	1	1	1	1	1	1	0	1	0	1	1
	1	0	1	1	1	1	1	0	1	0	0	1	1	1
	1	1	1	1	1	0	1	0	1	1	0	1	1	1
	1	0	0	1	1	1	0	1	1	0	0	0	0	0
	1	0	1	1	1	1	0	1	0	1	1	1	0	1
	1	0	0	1	0	1	1	0	1	0	1	1	1	1
	1	0	1	1	0	1	1	0	1	1	1	1	0	1
	1	1	0	1	1	1	1	1	1	1	0	0	0	1
	1	1	1	1	0	1	1	1	1	1	1	0	0	1
	1	0	0	1	1	1	1	1	0	0	1	0	1	1
	1	0	1	1	1	0	1	1	1	0	0	0	0	1
	1	0	0	1	0	1	1	0	0	1	1	0	1	1
	2	1	0	1	1	1	1	0	1	0	0	1	1	1
	2	1	0	1	1	1	1	0	1	0	0	1	1	1
	2	1	1	1	1	1	1	0	1	0	1	1	1	1
	2	0	0	1	1	1	1	1	0	0	1	0	0	0
	2	1	0	1	1	1	0	0	1	0	0	1	1	1
	3	0	0	1	1	1	1	1	0	1	0	0	0	1
	3	0	1	1	0	1	0	1	0	1	1	1	0	1
	3	0	1	1	0	1	0	1	1	1	1	0	0	0
	3	1	1	1	0	1	1	1	0	0	0	0	0	1
	3	0	0	1	1	1	0	1	0	1	1	1	0	0
	3	0	1	1	1	1	0	1	1	1	1	0	0	0
	4	1	1	1	1	0	0	0	1	0	1	0	0	1
	4	0	1	1	0	1	1	0	1	0	1	0	1	1
	4	1	1	1	1	0	1	0	1	1	1	0	0	1
	4	1	0	1	1	1	1	1	1	0	0	1	0	1
	4	1	1	1	1	1	1	1	1	0	1	1	0	1
	4	0	0	1	1	1	1	1	1	0	1	1	0	1
	4	1	1	1	0	0	1	0	1	1	0	0	0	1
	4	1	1	1	1	1	0	1	1	0	1	1	0	1
	4	1	1	1	1	1	0	1	1	0	1	1	0	1
	4	0	1	1	1	1	1	0	1	1	1	1	1	1
	4	0	1	1	0	1	1	1	0	1	1	1	0	1
	4	1	0	1	1	1	1	0	1	0	1	1	1	1
	4	1	0	1	1	1	0	1	0	1	0	0	0	0
	4	1	0	1	0	1	1	1	1	0	0	1	0	1
	4	1	1	1	1	0	1	0	1	1	0	1	0	1
	4	1	1	1	1	1	1	1	0	0	1	0	0	1
	1	0	1	1	0	1	0	1	0	1	1	1	0	0
	1	1	1	1	1	0	1	0	1	1	1	1	0	1
	1	1	1	1	1	0	1	0	1	1	0	0	1	1
	1	1	1	1	0	1	1	1	1	1	1	1	0	1
	1	0	1	1	1	0	0	1	0	1	1	0	0	1
	1	1	1	1	1	0	1	1	1	1	1	1	1	1
	1	1	1	1	1	1	1	0	1	1	0	1	1	1
	1	0	1	1	1	0	1	0	1	0	1	1	1	1
	1	0	1	1	1	0	1	0	1	1	0	1	0	1
	1	1	0	1	1	1	0	1	1	1	1	0	0	1
	2	0	1	1	1	0	1	0	1	0	0	1	0	1
	2	1	1	1	1	0	1	0	1	0	1	0	1	1
	2	1	1	1	1	0	1	1	0	1	0	0	0	0
	2	0	1	1	0	1	0	1	1	1	1	0	1	0
	3	0	0	1	1	1	1	0	1	1	1	1	0	1
	3	1	1	1	1	1	1	1	0	0	0	1	0	1
	3	1	1	1	1	0	1	0	1	0	0	0	0	0
	3	1	0	1	1	1	0	0	1	1	1	1	0	0
	3	1	0	1	0	1	1	0	1	1	0	1	1	1
	3	1	0	1	0	1	1	0	1	0	1	1	1	1
	4	1	1	1	1	1	1	0	1	0	1	1	0	1
	4	1	0	1	1	1	0	1	0	1	1	1	1	0
	1	1	1	1	0	1	0	1	0	1	1	0	0	0
	1	1	1	1	1	0	1	0	1	0	0	1	1	1
	1	1	0	1	0	1	1	0	0	1	0	1	1	1
	1	1	1	1	1	0	0	1	0	1	0	0	0	1
	1	0	1	1	0	1	1	1	0	1	1	0	1	0
	1	1	1	1	1	1	0	0	1	0	0	0	0	1
	1	1	1	1	1	0	1	0	1	0	0	0	0	1
	1	1	0	1	0	1	1	1	1	0	1	0	0	0
	1	1	0	1	1	1	1	1	0	1	1	1	0	1
	1	1	0	1	0	1	1	0	0	0	0	0	0	1
	1	0	0	1	0	1	1	1	1	0	0	0	0	1
	1	0	0	1	0	1	1	0	1	0	1	1	0	1
	1	1	0	1	1	1	1	1	0	0	1	1	0	1
	1	1	1	1	1	0	1	0	0	1	1	1	1	1
	1	1	1	1	1	0	1	0	1	0	1	1	0	1
	1	0	0	1	0	1	1	0	1	0	1	0	0	1
	2	1	1	1	1	0	1	0	1	0	1	1	1	0
	2	1	0	1	1	1	0	1	0	1	1	0	0	0
	2	1	1	1	1	1	0	0	1	0	0	1	0	1
	2	1	0	1	1	1	0	1	0	1	0	0	1	1
	2	0	0	1	0	1	1	1	1	1	1	1	0	1
	2	1	1	1	1	0	1	1	0	1	1	0	0	1
	2	1	0	1	1	1	1	1	1	1	1	0	1	1
	2	1	0	1	1	1	0	1	0	0	0	0	0	0
	2	1	1	1	1	0	1	1	1	1	1	0	0	0
	2	1	1	1	1	0	1	0	1	0	0	1	1	1
	2	1	0	1	1	1	1	1	1	1	0	1	0	1
	2	1	1	1	1	1	1	1	0	1	0	0	0	1
	2	1	1	1	1	0	1	0	1	0	0	1	1	1
	2	1	0	1	1	1	1	0	1	1	1	1	1	1
	2	0	0	1	1	1	1	0	1	1	1	0	0	1
	2	0	1	1	0	1	1	0	1	0	0	1	1	1
	2	1	0	1	1	1	1	0	1	0	0	1	1	1
	2	1	0	1	1	1	0	1	0	1	0	0	0	1
	2	1	1	1	1	0	1	0	1	0	0	1	1	1
	2	0	0	1	1	1	0	0	1	1	1	0	0	0
	2	0	0	1	1	1	0	1	1	0	1	1	0	1
	2	0	1	1	1	1	1	0	1	0	1	1	1	1
	2	1	1	1	1	0	1	1	0	0	0	1	0	0
	2	1	1	1	1	1	1	0	1	1	0	1	1	1
	2	1	1	1	1	1	1	0	1	0	0	1	1	1
	2	1	1	1	1	0	0	1	1	1	1	1	1	1
	2	1	1	1	1	0	0	1	1	1	1	1	0	0
	2	1	0	1	1	1	1	1	0	0	1	0	0	1
	2	1	1	1	1	1	1	1	0	1	1	1	0	1
	2	1	0	1	0	1	0	1	0	0	0	0	1	1
	2	1	0	1	1	1	0	1	0	1	1	0	0	0
	2	1	1	1	1	0	0	1	0	1	1	0	0	0
	2	1	1	1	0	1	0	1	1	1	1	1	0	0
	2	1	1	1	1	1	0	1	0	1	1	0	0	0
	3	1	1	1	1	1	1	0	1	0	0	1	1	1
	3	0	0	1	1	1	1	0	1	0	0	0	1	1
	3	1	1	1	1	0	0	1	0	1	1	1	0	0
	3	1	0	1	0	1	1	1	1	1	1	0	0	1
	3	1	1	1	1	1	1	0	0	0	1	1	1	1
	3	1	1	1	0	1	1	0	1	1	1	1	0	1
	3	0	0	1	0	1	1	1	0	0	0	1	0	1
	3	1	1	1	1	1	1	1	0	1	1	0	0	0
	3	1	1	1	1	1	0	1	0	1	1	0	0	0
	3	1	1	1	1	0	0	1	0	1	1	0	0	0
	3	1	0	1	1	0	1	0	0	0	1	0	1	1
	3	0	1	1	0	1	0	0	0	1	1	1	1	0
	3	1	0	1	1	1	1	0	1	1	1	0	1	1
	3	0	1	1	1	1	0	1	1	1	1	1	0	0
	3	1	0	1	1	1	1	1	1	1	1	1	0	0
	3	1	0	1	1	1	0	1	0	0	1	1	0	0
	3	1	0	1	0	1	0	1	0	1	1	1	1	0
	3	1	0	1	0	1	1	1	0	1	1	0	0	0
	3	0	0	1	1	1	0	1	0	1	1	0	0	0
	3	1	0	1	1	1	1	1	1	1	1	1	1	1
	3	0	1	1	0	0	1	0	1	0	0	1	0	1
	3	1	0	1	1	1	1	0	0	1	1	1	1	0
	3	1	0	1	0	1	1	0	1	0	1	1	0	1
	3	1	1	1	0	0	1	0	1	1	1	1	0	1
	3	0	1	1	1	0	0	1	1	1	1	0	1	0
	3	1	0	1	1	1	1	1	1	1	1	1	0	0
	3	0	1	1	1	0	0	1	0	1	1	1	1	0
	3	0	1	1	0	1	0	1	1	1	1	0	1	0
	3	0	0	1	0	1	1	1	1	0	1	0	0	1
	3	0	0	1	0	1	1	1	1	1	1	1	1	0
	3	0	0	1	1	1	1	1	1	1	1	0	1	0
	3	1	1	1	0	1	0	1	0	0	0	1	0	1
	3	0	0	1	0	1	0	1	0	1	1	0	1	0
	3	1	1	1	0	1	0	0	1	1	1	0	0	0
	4	1	1	1	1	0	1	0	1	0	0	1	1	1
	4	1	0	1	1	1	0	0	1	0	0	1	0	1
	4	1	1	1	0	1	1	0	1	1	1	1	1	1
	4	0	0	1	1	1	0	1	0	1	1	0	0	1
	4	0	0	1	0	1	1	0	1	0	0	1	1	1
	4	1	0	1	0	1	1	1	1	0	1	1	1	1
	4	1	1	1	1	0	1	0	1	1	1	1	0	1
	4	1	1	1	1	0	1	0	1	1	0	0	1	1
	4	1	0	1	1	1	1	1	0	0	0	1	0	1
	4	1	1	1	1	0	0	1	1	1	1	1	1	1
	4	1	1	1	1	0	1	0	1	0	1	1	1	1
	4	1	1	1	1	0	0	0	0	1	1	1	1	0
	4	1	1	1	1	1	1	0	1	0	0	1	1	1
	4	0	1	1	1	0	1	0	1	0	0	1	1	1
	4	1	1	1	1	0	1	0	1	1	0	1	1	1
	4	1	1	1	1	0	1	1	0	0	1	1	1	1
	4	1	1	1	0	0	1	1	0	1	0	1	1	1
	4	0	1	1	0	1	1	0	1	1	0	1	1	1
	4	0	0	1	0	1	1	1	1	0	1	1	1	1
	4	1	0	1	1	1	1	1	0	1	1	1	0	0
	4	1	1	1	1	0	1	0	0	0	1	0	0	1
	4	1	1	1	1	0	1	1	0	1	1	1	1	1
	4	1	1	1	0	1	1	0	1	0	0	1	0	1
	4	1	1	1	1	1	1	0	1	0	0	1	1	1
	4	1	1	1	1	0	1	0	1	0	1	1	0	1
	4	0	1	1	0	1	1	0	1	0	0	1	1	1
	4	1	1	1	1	1	1	0	1	1	0	1	0	0
	4	1	1	1	1	0	1	0	1	0	0	1	1	1
	4	1	1	1	0	0	0	1	0	1	1	0	1	0
	4	1	0	1	1	1	0	1	0	1	1	0	0	1
	4	1	0	1	1	1	0	1	0	1	1	0	0	0
	1	1	1	1	0	0	0	1	0	1	1	0	1	0
	1	1	1	1	1	1	1	1	1	0	1	1	0	1
	1	0	0	1	0	1	1	1	0	0	1	0	0	0
	1	0	0	1	0	1	1	0	1	1	0	1	0	1
	1	1	1	1	1	0	1	0	1	0	1	1	1	1
	1	1	1	1	1	1	1	0	1	0	1	1	0	1
	1	1	1	1	1	0	1	0	1	0	1	0	0	1
	1	1	1	1	0	1	1	0	1	0	0	1	0	1
	1	1	0	1	0	1	1	1	0	0	1	1	0	1
	1	1	0	1	1	1	1	0	1	0	0	1	0	1
	1	0	0	1	1	1	1	1	1	1	1	1	1	1
	1	1	0	1	0	1	0	1	1	0	0	1	0	1
	1	1	1	1	1	0	0	1	0	1	1	0	0	1
	1	1	0	1	0	1	1	1	0	1	1	1	0	1
	1	1	1	1	1	0	1	0	1	0	0	0	0	1
	1	1	1	1	1	0	1	1	1	0	0	1	0	1
	1	1	1	1	1	0	1	1	0	1	1	0	0	1
	1	1	1	1	1	0	1	0	1	0	0	1	1	1
	1	0	0	1	1	1	1	0	1	0	0	1	0	0
	1	1	1	1	1	1	1	1	1	1	1	1	1	1
	1	0	1	1	0	1	0	1	1	0	1	1	0	1
	2	1	1	1	1	1	1	1	1	0	0	1	1	1
	2	1	1	1	1	1	0	1	0	0	1	1	1	0
	2	1	0	1	1	1	1	1	0	0	1	0	0	1
	2	1	0	1	1	1	1	1	1	0	0	0	0	1
	2	1	1	1	1	0	0	0	0	1	1	1	1	1
	2	1	1	1	1	0	0	1	1	1	1	1	0	1
	2	1	1	1	0	0	0	1	0	1	1	1	0	1
	2	1	1	1	1	0	0	1	0	1	0	0	1	1
	2	1	0	1	1	1	1	0	1	0	1	1	0	1
	2	1	0	1	1	1	1	0	1	0	1	1	0	1
	2	1	0	1	1	1	1	0	1	0	1	1	0	1
	2	1	1	1	0	1	1	0	1	0	0	1	1	1
	2	1	1	1	1	0	1	0	1	1	0	1	1	1
	2	1	1	1	1	0	1	0	1	0	0	1	1	1
	2	1	1	1	1	0	1	0	1	0	1	0	1	1
	2	1	0	1	1	1	0	1	0	1	1	0	0	0
	2	1	0	1	1	1	1	1	0	1	1	0	0	1
	2	1	1	1	1	0	1	1	1	0	0	1	1	1
	2	1	1	1	1	1	1	1	0	0	0	0	1	1
	3	1	0	1	0	1	1	0	1	0	0	1	1	1
	3	1	0	1	0	1	1	1	1	0	1	1	1	1
	3	0	1	1	0	1	1	1	0	1	1	1	0	1
	3	1	0	1	1	1	1	1	1	1	1	1	1	0
	3	1	0	1	1	1	1	1	1	1	1	1	0	0
	3	1	0	1	1	1	1	1	0	1	1	1	1	0
	3	1	0	1	1	1	0	1	0	1	1	0	0	0
	3	1	0	1	1	1	0	1	0	1	1	0	0	0
	3	1	0	1	1	1	1	1	1	0	1	1	1	1
	3	1	0	1	1	1	0	1	0	1	1	0	0	0
	3	1	1	1	0	1	1	0	1	0	0	0	1	1
	3	1	1	1	0	0	1	1	0	1	1	0	0	0
	3	0	0	1	1	1	0	1	0	1	1	0	1	0
	3	0	0	1	0	1	0	0	1	1	1	1	1	0
	3	1	1	1	0	1	0	1	1	1	1	0	0	0
	3	1	1	1	0	1	0	1	0	1	1	0	0	0
	4	1	1	1	0	0	1	1	0	0	1	1	1	1
	4	1	1	1	0	0	1	0	1	0	0	1	1	1
	4	1	1	1	1	0	1	1	0	1	1	1	1	1
	4	0	1	1	1	0	1	1	1	0	0	1	0	1
	4	1	1	1	1	0	0	1	0	1	0	1	1	1
	4	1	1	1	1	0	1	0	1	0	1	1	0	1
	4	0	1	1	0	0	1	0	1	0	1	1	0	1
	4	1	1	1	1	0	1	1	1	1	0	0	1	1
	4	1	1	1	0	0	1	0	1	0	0	1	1	1
	4	1	1	1	1	0	0	1	1	1	1	0	0	1
	4	1	1	1	1	0	1	0	1	0	0	0	1	1
	4	1	0	1	1	1	1	0	0	0	1	0	0	1
	4	1	1	1	1	0	0	1	0	1	1	0	1	0
	4	1	1	1	1	1	0	1	0	0	1	0	0	0
	1	0	0	1	0	1	1	0	0	1	1	1	0	0
	1	1	1	0	1	1	1	0	1	1	1	1	1	1
	1	1	1	0	1	0	1	1	1	0	1	0	0	1
	1	1	1	0	1	0	0	1	1	1	1	1	1	0
	1	0	1	0	1	0	1	0	1	1	0	1	1	1
	2	1	1	0	1	0	1	1	1	1	1	1	0	0
	2	1	1	0	1	0	1	0	1	0	0	1	1	1
	4	1	1	0	0	0	1	0	1	0	1	1	0	1
	4	1	1	0	1	0	0	1	0	1	1	0	0	0
	4	1	1	0	1	1	1	1	0	1	1	0	0	0
	4	1	1	0	1	1	1	1	1	0	0	1	1	1
	4	1	1	0	1	0	1	1	0	1	0	0	0	1
	4	1	1	0	0	0	1	1	1	1	0	1	1	1
	2	1	0	0	1	1	1	0	1	1	1	0	0	0
	2	1	1	0	1	0	1	0	1	1	0	1	0	1
	2	1	0	0	1	1	1	0	1	0	1	1	0	1
	2	1	1	0	1	0	1	1	1	1	1	0	1	1
	2	1	0	0	1	1	1	0	1	1	1	1	0	1
	2	0	1	0	1	1	0	1	1	1	1	1	0	1
	2	1	1	0	1	0	1	1	1	1	1	1	0	1
	2	1	0	0	1	1	1	0	1	0	1	1	1	1
	2	1	0	0	1	1	1	0	1	0	1	1	0	1
	2	1	0	0	1	1	0	0	0	1	1	1	1	0
	2	1	1	0	1	0	1	0	1	0	0	1	0	1
	2	0	1	0	0	0	1	0	1	0	1	1	0	1
	3	1	0	0	1	1	1	0	1	1	1	1	1	1
	3	1	0	0	1	1	1	1	1	0	0	0	1	1
	3	1	0	0	0	1	0	1	1	1	0	0	1	1
	3	1	0	0	0	1	0	1	1	1	1	0	0	1
	3	1	0	0	0	1	1	1	1	1	1	1	1	1
	3	1	0	0	1	1	1	0	1	0	0	0	0	0
	3	0	0	0	1	1	1	0	1	0	1	0	1	1
	3	1	1	0	0	1	0	1	0	0	0	1	0	1
	4	0	1	0	1	1	0	1	0	0	0	0	0	1
	4	1	1	0	0	1	0	1	1	1	0	1	0	1
	4	1	1	0	1	0	1	1	0	1	1	0	0	1
	4	1	0	0	1	1	0	0	0	0	0	1	0	1
	4	1	1	0	1	0	1	1	0	0	0	1	1	1
	4	1	1	0	1	1	0	0	1	1	1	0	1	1
